# Supplementary material for: Protective Efficacy of Selenium in Cisplatin-Induced Retinal Toxicity: An Experimental Immunohistochemical and Ultrastructural Analysis
Source: Nutrients. 2026 Apr 14;18(8):1236. doi: 10.3390/nu18081236 (PMC13119095; doi:10.3390/nu18081236)
Supplement: Supplementary file 1 [file nutrients-18-01236-s001.zip]

Archive with 2 entries (2 files):
- nutrients-4102879-Figure S1.pdf
- nutrients-4102879-Table S1.pdf
